# Supplementary material for: Analysis of Genotype and Expression of FTO and ALKBH5 in a MENA-Region Renal Cell Carcinoma Cohort
Source: Cancers (Basel). 2025 Apr 22;17(9):1395. doi: 10.3390/cancers17091395 (PMC12070863; doi:10.3390/cancers17091395)
Supplement: Supplementary file 1 [file cancers-17-01395-s001.zip]

Archive with 1 entries (1 files):
- cancers-3576769-supplementary.pdf
